# Supplementary material for: New Coelomycetous Fungi from Freshwater in Spain
Source: J Fungi (Basel). 2021 May 8;7(5):368. doi: 10.3390/jof7050368 (PMC8151841; doi:10.3390/jof7050368)
Supplement: Supplementary file 1 [file jof-07-00368-s001.zip]

Archive with 6 entries (6 files):
- Figure S1.pdf
- Figure S2.pdf
- Figure S3.pdf
- Figure S4.pdf
- Table S1_new.pdf
- Table S2_new.pdf
